# Supplementary material for: Turnover Rates and Numbers of Exchangeable Hydrogens in Deuterated Water Labeled Samples
Source: Int J Mol Sci. 2025 Jul 3;26(13):6398. doi: 10.3390/ijms26136398 (PMC12249490; doi:10.3390/ijms26136398)
Supplement: Supplementary file 1 [file ijms-26-06398-s001.zip]

Archive with 1 entries (1 files):
- ijms-3676265-supplementary.pdf
